# Supplementary material for: Accounting for Red Cell Distribution Width Improves Risk Stratification by Commonly Used Mortality/Deterioration Risk Scores in Adult Patients Hospitalized Due to COVID-19
Source: Life (Basel). 2024 Oct 5;14(10):1267. doi: 10.3390/life14101267 (PMC11509295; doi:10.3390/life14101267)
Supplement: Supplementary file 1 [file life-14-01267-s001.zip]

Archive with 1 entries (1 files):
- life-3239037-supplementary.pdf
